# Supplementary material for: Deciphering Plant Chromatin Regulation via CRISPR/dCas9-Based Epigenome Engineering
Source: Epigenomes. 2021 Aug 24;5(3):17. doi: 10.3390/epigenomes5030017 (PMC8594717; doi:10.3390/epigenomes5030017)
Supplement: Supplementary file 1 [file epigenomes-05-00017-s001.zip]

Archive with 1 entries (1 files):
- epigenomes-1313939-supplementary.xlsx
