# Supplementary material for: Deciphering Plant Chromatin Regulation via CRISPR/dCas9-Based Epigenome Engineering
Source: Epigenomes. 2021 Aug 24;5(3):17. doi: 10.3390/epigenomes5030017 (PMC8594717; doi:10.3390/epigenomes5030017)
Supplement: Supplementary file 1 [file epigenomes-05-00017-s001.zip › epigenomes-1313939-supplementary.xlsx]

## Sheet: Feuil1
	dCas9 transcriptional units	sgRNA transcriptional units	co-recruitment system	Co-recruited regulator (if applicable)	Transformation method	Application	Target gene	Interactions with other CRs/local chromatin context	Efficiency (mRNA accumulation)	Off-target activity	References
CRISPRa	pUBQ10:pco-dCas9 (D10A)-VP64	pAtU6:sgRNA (3 sgRNAs multiplexed)			Arabidopsis (stable)	CRISPRa-single target	synthetic miR319 promoter:GUS	not documented	not documented	not documented	Lowder et al., 2015
	pUBQ10:pco-dCas9 (D10A)-VP64	pAtU6:sgRNA (3 sgRNAs multiplexed)			Arabidopsis (stable)	CRISPRa-single target	endogenous AtPAP1(At1g56650) promoter	not documented	100-700% (1 to 7 folds)	not documented	Lowder et al., 2015
	pUBQ10:pco-dCas9 (D10A)-VP64	pAtU6:sgRNA (3 sgRNAs multiplexed)			Arabidopsis (stable)	CRISPRa-single target	endogenous miR319 ( AT4G23713) promoter	not documented	100-800%	not documented	Lowder et al., 2015
	pUBQ10:pco-dCas9 (D10A)-VP64	pAtU6:sgRNA (3 sgRNAs multiplexed)			Arabidopsis (stable)	CRISPRa-single target	endogenous AtFIS2 (At2g35670) promoter	promoter silenced by CG methylation	40000% (400 folds)	not documented	Lowder et al., 2015
	p35S:dCas9 (D10A and H840A)-EDLL	pAtU6:sgRNA ( 2sgRNAs multiplexed)			Nicotiana Benthamiana (Transient, leaves agroinfiltration)	CRISPRa-single target	Capsicum synthetic BS3 minimal promoter:GFP-GUS	not documented	up to 14 folds	not documented	Piatek et al., 2015
	p35S:dCas9 (D10A and H840A)-TAL-AD	pAtU6:sgRNA (2 sgRNAs multiplexed)			Nicotiana Benthamiana (Transient, leaves agroinfiltration)	CRISPRa-single target	Capsicum synthetic BS3 minimal promoter:GFP-GUS	not documented	up to 14 folds	not documented	Piatek et al., 2015
	p35S:dCas9 (D10A and H840A)-VP64	pAtU6:sgRNA (3 sgRNAs multiplexed)			Nicotiana Benthamiana (Transient, leaves agroinfiltration)	CRISPRa-single target	synthetic pNOS promoter:FireflyLUCIFERASE	not documented	up to 6,5 times	not documented	Vazquez-Vilar et al., 2016
	p35S:dCas9 (D10A and H840A)-EDLL	pAtU6:sgRNA (3 sgRNAs multiplexed)			Nicotiana Benthamiana (Transient, leaves agroinfiltration)	CRISPRa-multiple targets	synthetic pNOS promoter:FireflyLUCIFERASE	not documented	up to 6,5 times	not documented	Vazquez-Vilar et al., 2016
	pUBQ10:pco-dCas9 (D10A and H840A)-VP64	pAtU6:sgRNA (3 sgRNAs multiplexed)	MS2-modified sgRNA	MCP-VP64	Arabidopsis (stable)	CRISPRa-single target (CRISPR-Act2.0.0.0)	endogenous AtPAP1(At1g56650) promoter	not documented	30-45 folds	not documented	Lowder et al., 2018
	pUBQ10:pco-dCas9 (D10A and H840A)-VP64	pAtU6:sgRNA (3 sgRNAs multiplexed)	MS2-modified sgRNA	MCP-VP64	Arabidopsis (stable)	CRISPRa-single target (CRISPR-Act2.0.0)	endogenous AtFIS2 (At2g35670) promoter	promoter silenced by CG methylation	1500 folds	not documented	Lowder et al., 2018
	pUBQ10:pco-dCas9 (D10A and H840A)-VP64	pAtU6:sgRNA (3 sgRNAs multiplexed)	MS2-modified sgRNA	MCP-VP64	Arabidopsis (stable)	CRISPRa-single target (CRISPR-Act2.0.0)	endogenous AtUCL1 (At1g65740) promoter	not documented	15-40 folds	not documented	Lowder et al., 2018
	pUBQ10:pco-dCas9 (D10A and H840A)-VP64	pOsU6:sgRNA (2 sgRNAs multiplexed	MS2-modified sgRNA	MCP-VP64	Rice protoplasts (transient)	CRISPRa-single target (CRISPR-Act2.0.0)	endogenous Os03g01240 promoter	not documented	3 folds	not documented	Lowder et al., 2018
	pUBQ10:pco-dCas9 (D10A and H840A)-VP64	pOsU6:sgRNA (2 sgRNAs multiplexed)	MS2-modified sgRNA	MCP-VP64	Rice protoplasts (transient)	CRISPRa-single target (CRISPR-Act2.0.0)	endogenous Os04g39780 promoter	not documented	4 folds	not documented	Lowder et al., 2018
	pUBQ10:pco-dCas9 (D10A and H840A)-VP64	pOsU6:sgRNA (6 sgRNAs multiplexed)	MS2-modified sgRNA	MCP-VP64	Rice protoplasts (transient)	CRISPRa-multiple targets	endogenous Os03g01240 and Os04g39780 and Os11g35410 promoters	not documented	6 to 6 folds depending on target	not documented	Lowder et al., 2018
	35SPPDK hybrid promoter:dCas9-VP64	pAtU6:sgRNA (single sgRNA)			Arabidopsis protoplasts (transient)	CRISPRa-single target	pAtWRKY30:LUCIFERASE	not documented	2 folds	not documented	Li et al., 2017)
	35SPPDK hybrid promoter:dCas9-VP128	pAtU6:sgRNA (single sgRNA)			Arabidopsis protoplasts (transient)	CRISPRa-single target	pAtWRKY30:LUCIFERASE	not documented	5 folds	not documented	Li et al., 2017
	35SPPDK hybrid promoter: dCas9-6TAL-VP128 (dCas9-TV)	pAtU6:sgRNA (single sgRNA)			Arabidopsis protoplasts (transient)	CRISPRa-single target	pAtWRKY30:LUCIFERASE	not documented	55 folds	not documented	Li et al., 2017
	35SPPDK hybrid promoter: dCas9-6TAL-VP128	pAtU6:sgRNA (single sgRNA)			Arabidopsis (stable)	CRISPRa-single target	endogenous AtRLP23(At2g32680) promoter	not documented	up to 44 folds	no off target activity (RNA-seq)	Li et al., 2017
	35SPPDK hybrid promoter: dCas9-6TAL-VP128	pAtU6:sgRNA (single sgRNA)			Arabidopsis (stable)	CRISPRa-single target	endogenous AtWRKY30(At5g24110) promoter	not documented	47-138 folds	not documented	Li et al., 2017
	35SPPDK hybrid promoter: dCas9-6TAL-VP128	pAtU6:sgRNA (3 sgRNAs, 1 per target)			Arabidopsis protoplasts (transient)	CRISPRa-multiple target	endogenous AtWRKY30(At5g24110) , AtRLP23(At2g32680), AtCDG1 (At3g26940) promoters	not documented	80,37, 192 folds (respectively)	not documented	Li et al., 2017
	35SPPDK hybrid promoter: dCas9-6TAL-VP128 (dCas9-TV)	pAtU6:sgRNA (single sgRNA)	MS2-modified sgRNA	MCP-TV	Arabidopsis protoplasts (transient)	CRISPRa-single target	pAtWRKY30:LUCIFERASE	synergistic activation between transcription activation domains	333 folds	not documented	Li et al., 2017
	35SPPDK hybrid promoter: dCas9-6TAL-VP128 (dCas9-TV)	pOsU6:sgRNA (2 sgRNAs multiplexed, one per target gene)	MS2-modified sgRNA	MCP-TV	Arabidopsis protoplasts (transient)	CRISPRa-multiple target	endogenous OsGW7 and OsER1 promoters	not documented	79, 62 folds (respectively)	not documented	Li et al., 2017
	pUBQ10:pco-dCas9 (D10A and H840A)-10XGCN4	pAtU6:sgRNA (single or two sgRNAs)	SunTag	NLS-scFv-sfGFP-VP64	Arabidopsis (stable)	CRISPRa-single target	endogenous AtFWA(At4g25530) promoter	decrease in CG methylation at FWA promoter	similar to fwa mutant	no off target activity (RNA-seq)	Papikian et al., 2019
	pUBQ10:pco-dCas9 (D10A and H840A)-10XGCN4	pAtU6:sgRNA (single sgRNA)	SunTag	NLS-scFv-sfGFP-VP64	Arabidopsis (stable)	CRISPRa-single target	endogenous AtEVD (évadé transposon)	not documented	hundreds to thousands folds	no off target activity (RNA-seq)	Papikian et al., 2019
	pUBQ10:pco-dCas9 (D10A and H840A)-10XGCN4	pAtU6:sgRNA (single sgRNA)	SunTag	NLS-scFv-sfGFP-VP64	Arabidopsis (stable)	CRISPRa-single target	endogenous AtATR (attrapé transposon)	not documented	hundreds to thousands folds	no off target activity (RNA-seq)	Papikian et al., 2019
	pUBQ10:pco-dCas9 (D10A and H840A)-10XGCN4	pAtU6:sgRNA (2 sgRNAs multiplexed)	SunTag	NLS-scFv-sfGFP-VP64	Arabidopsis (stable)	CRISPRa-single target	endogenous AtAP3 (At3g54340) promoter	not documented	300 to 500 folds	no off target activity (RNA-seq)	Papikian et al., 2019
	dCas9:EDLL	pAtU6:sgRNA (6 sgRNAs multiplexed)	MS2-modified sgRNA with point mutation (gRNA2.1)	MCP-VPR	Nicotiana Benthamiana (Transient, leaves agroinfiltration)	CRISPRa-single target	endogenous Nicotiana benthamiana NbDFR promoter	CRISPRa-single target	6000 to 10000 folds	no off target activity (RNA-seq)	Selma et al., 2019
	dCas9:EDLL	pAtU6:sgRNA (6 sgRNAs multiplexed)	MS2-modified sgRNA with point mutation (gRNA2.1)	MCP-VPR	Nicotiana Benthamiana (Transient, leaves agroinfiltration)	CRISPRa-single target	endogenous Nicotiana benthamiana NbAN2 promoter	CRISPRa-single target	2000 to 4000 folds	no off target activity (RNA-seq)	Selma et al., 2019
	pZmUBI dCas9-CBF1	pAtU6:sgRNA (single sgRNA)	Cascade System		Maize (transient)	CRISPRa-single target	synthetic p35S minimal promoter:DsRED	not documented	high DsRED protein accumulation	not documented	Young et al., 2019
	pZmUBI CasA-CBF1, pZmUBI CasB , pZmUBI CasC ,pZmUBI CasD-CBF1 ,mUBI CasE-CBF1	pAtU6:sgRNA (single sgRNA)	Cascade System		Maize (transient)	CRISPRa-single target	synthetic p35S minimal promoter:DsRED	not documented	high DsRED protein accumulation	not documented	Young et al., 2019
	pZmUBI dCas9-CBF1	pAtU6:sgRNA (single sgRNA)	Cascade System		Maize (transient)	CRISPRa-single target	endogenous R gene (Zm00001d026147) promoter	not documented	high anthocyanin accumulation	not documented	Young et al., 2019
	pZmUBI CasA-CBF1, pZmUBI CasB , pZmUBI CasC ,pZmUBI CasD-CBF1 ,mUBI CasE-CBF1	pAtU6:sgRNA (single sgRNA)	Cascade System		Maize (transient)	CRISPRa-single target	endogenous R gene (Zm00001d026147) promoter	not documented	high anthocyanin accumulation	not documented	Young et al., 2019
CRISPRi	p35S:dCas9 (D10A and H840A)-SRDX	pAtU6:sgRNA (3 sgRNAs multiplexed)			Arabidopsis	CRISPRi-single target	endogenous AtCSTF64 ( AT1G71800) promoter	not documented	40% repression	not documented	Lowder et al., 2015
	p35S:dCas9 (D10A and H840A)-SRDX	pAtU6:sgRNA (1 or 2 sgRNAs per promoter)			Arabidopsis	CRISPRi-multiple targets	endogenous miR159a and miR159b promoters	not documented	50-80% repression	not documented	Lowder et al., 2015
	p35S:dCas9 (D10A and H840A)-SRDX	pAtU6:sgRNA (single sgRNA)			Nicotiana Benthamiana (Transient, leaves agroinfiltration)	CRISPRi-single target	endogenous Nicotiana benthamiana PDS promoter	not documented	30% repression	not documented	Piatek et al., 2015
	p35S:dCas9 (D10A and H840A)-SRDX	pAtU6:sgRNA (2 to 3 sgRNAs multiplexed)			Nicotiana Benthamiana (Transient, leaves agroinfiltration)	CRISPRi-single target	endogenous Nicotiana benthamiana PDS promoter	not documented	30% repression	not documented	Piatek et al., 2015
	p35S:dCas9 (D10A and H840A)	pAtU6:sgRNA (single sgRNA)			Nicotiana Benthamiana (Transient, leaves agroinfiltration)	CRISPRi-single target	synthetic pNOS promoter:FireflyLUCIFERASE	not documented	up to 80% repression	not documented	Vazquez-Vilar et al., 2016
	p35S:dCas9 (D10A and H840A)	pAtU6:sgRNA (multiple sgRNA)			Nicotiana Benthamiana (Transient, leaves agroinfiltration)	CRISPRi-multiple targets	synthetic pNOS promoter:FireflyLUCIFERASE	not documented	up to 90% repression	not documented	Vazquez-Vilar et al., 2016
	p35S:dCas9 (D10A and H840A)-BRD	pAtU6:sgRNA (single sgRNA)			Nicotiana Benthamiana (Transient, leaves agroinfiltration)	CRISPRi-single target	synthetic pNOS promoter:FireflyLUCIFERASE	not documented	up to 80% repression	not documented	Vazquez-Vilar et al., 2016
	p35S:dCas9 (D10A and H840A)-SRDX	pAtU6:sgRNA (single sgRNA)			Nicotiana Benthamiana (Transient, leaves agroinfiltration)	CRISPRi-multiple targets	synthetic pNOS promoter:FireflyLUCIFERASE	not documented	up to 90% repression	not documented	Vazquez-Vilar et al., 2016
	pAtUBI: NLS-dAsCpf1(D908A)-NLS-3xSRDX	pZmUBI:HH-As crRNA-HDV (single crRNA, ribozyme processing)	Cpf1 system		Arabidopsis (stable)	CRISPRi-single target	miRNA159b	not documented	up to 90% repression	not documented	Tang et al., 2017
	UAS promoter: dCas9-TPLN300	pAtU6:sgRNA (3 sgRNAs)			Arabidopsis (stable)	CRISPRi-single target	endogenous AtMED21 promoter	not documented	not documented	not documented	Leydon et al., 2020
	pUBQ10: dCas9-auxin degron-TPLN300	pAtU6:sgRNA (single sgRNA)	auxin-inducible de-repression system		Arabidopsis (stable)		synthetic pUBI10 promoter:NLS-VENUS-LUCIFERASE	not documented	about 1,5 fold	not documented	Kakhar et al., 2018
Targeted DNA methylation(CHH)	pUBQ10:pco-dCas9 (D10A and H840A)-10XGCN4	pAtU6:sgRNA (single sgRNA)	SunTag	scFv-sfGFP-NtDRMcd	Arabidopsis (stable)	targeted DNA methylation (CHH)	endogenous AtFWA(At4g25530) promoter	DNA methylation at FWA promoter	1 to 2 folds	no off target activity (RNA-seq) whenNLS signal removed from scFv-sfGFP-NtDRMcd construct	Papikian et al., 2019
	pUBQ10:pco-dCas9 (D10A and H840A)-10XGCN4	pAtU6:sgRNA (3 sgRNAs multiplexed)	SunTag	scFv-sfGFP-NtDRMcd	Arabidopsis (stable)	targeted DNA methylation(CHH)	endogenous AtFWA(At4g25530) promoter	DNA methylation at FWA promoter	1 to 2 folds	no off target activity (RNA-seq) whenNLS signal removed from scFv-sfGFP-NtDRMcd construct	Papikian et al., 2019
Targeted DNA methylation(CG)	pUBQ10:pco-dCas9 (D10A and H840A)-MQ1(Q147L)	pAtU6:sgRNA (3 sgRNAs multiplexed)			Arabidopsis (stable)	targeted DNA methylation(CG)	endogenous AtFWA(At4g25530) promoter	DNA methylation at FWA promoter	not documented	no off target methylation activity (global methylone)	Goshal et al., 2021
	pUBQ10:pco-dCas9 (D10A and H840A)-10XGCN4	pAtU6:sgRNA (3 sgRNAs multiplexed)	SunTag	scFv-sfGFP-MQ1(Q147L)	Arabidopsis (stable)	targeted DNA methylation(CG)	endogenous AtFWA(At4g25530) promoter	DNA methylation at FWA promoter	not documented	no off target methylation activity (global methylone)	Goshal et al., 2021
targeted DNA demethylation	pUBQ10:pco-dCas9 (D10A and H840A)-10XGCN4	pAtU6:sgRNA (single sgRNA)	SunTag	pUBQ10:scFv-sfGFP-TET1cd	Arabidopsis (stable)	targeted DNA demethylation	endogenous AtFWA(At4g25530) promoter	DNA demethylation at FWA promoter	180 to 4000 folds	no off target demethylation activity (global methylone)	Gallego-Bartholomé et al., 2018
	pUBQ10:pco-dCas9 (D10A and H840A)-10XGCN4	pAtU6:sgRNA (single sgRNA)	SunTag	pUBQ10:scFv-sfGFP-TET1cd	Arabidopsis (stable)	targeted DNA demethylation	endogenous CACTA1(At2g12210) promoter	DNA demethylation at CACTA1 promoter	3 to 8 folds	no off target demethylation activity (global methylone)	Gallego-Bartholomé et al., 2018
Targeted H3K4 acetylation	AtHAC1cd (AA 1119-1408)-dCas9	pAtU6:sgRNA (2 sgRNAs per promoter)			Arabidopsis (stable)	Targeted H3K4 acetylation	UcesMin minimal promoter:GUS	not documented	high GUS accumulation	not documented	Roca -Paixao et al., 2019
	AtHAC1cd (AA 1119-1408)-dCas9	pAtU6:sgRNA (2 sgRNAs per promoter)			Arabidopsis (stable)	Targeted H3K4 acetylation	endogenous AREB1 (AT1G45249) promoter	not documented	1,8 to 2 folds	not documented	Roca -Paixao et al., 2019
Targeted H3K27 acetylation	p35S:dCas9 (D10A and H840A)	pAtU6:sgRNA (single sgRNA)	MS2-modified sgRNA	MCP-pcoP300	Arabidopsis (stable)	Targeted H3K27 acetylation	endogenous FT (At1g65480) promoter	moderate increase in H3K27ac	no difference	not documented	Lee et al., 2019

## Sheet: Feuil2
	dCas9 transcriptional units	co-recruitment system	Co-recruited regulator (if applicable)
CRISPRa	pco-dCas9 (D10A)-VP64
	dCas9 (D10A and H840A)-EDLL
	dCas9 (D10A and H840A)-TAL-AD
	dCas9 (D10A and H840A)-VP64
	dCas9 (D10A and H840A)-EDLL
	pco-dCas9 (D10A and H840A)-VP64	MS2-modified sgRNA	MCP-VP64
		MS2-modified sgRNA	MCP-VP64
	pco-dCas9 (D10A and H840A)-VP64	MS2-modified sgRNA	MCP-VP64
		MS2-modified sgRNA	MCP-VP64
		MS2-modified sgRNA	MCP-VP64
		MS2-modified sgRNA	MCP-VP64
	dCas9-VP64
	Cas9-VP128
	dCas9-6TAL-VP128 (dCas9-TV)
	dCas9-6TAL-VP128 (dCas9-TV)	MS2-modified sgRNA	MCP-TV
		MS2-modified sgRNA	MCP-TV
	pco-dCas9 (D10A and H840A)-10XGCN4	SunTag	NLS-scFv-sfGFP-VP64
	dCas9:EDLL	MS2-modified sgRNA with point mutation (gRNA2.1)	MCP-VPR
			MCP-VPR
	dCas9-CBF1
	CasA-CBF1, pZmUBI CasB , pZmUBI CasC ,pZmUBI CasD-CBF1 ,mUBI CasE-CBF1	Cascade System
	pZmUBI CasA-CBF1, pZmUBI CasB , pZmUBI CasC ,pZmUBI CasD-CBF1 ,mUBI CasE-CBF1	Cascade System
CRISPRi	p35S:dCas9 (D10A and H840A)-SRDX
	p35S:dCas9 (D10A and H840A)-SRDX
	p35S:dCas9 (D10A and H840A)-SRDX
	p35S:dCas9 (D10A and H840A)-SRDX
	p35S:dCas9 (D10A and H840A)
	p35S:dCas9 (D10A and H840A)
	p35S:dCas9 (D10A and H840A)-BRD
	p35S:dCas9 (D10A and H840A)-SRDX
	pAtUBI: NLS-dAsCpf1(D908A)-NLS-3xSRDX	Cpf1 system
	UAS promoter: dCas9-TPLN300
	pUBQ10: dCas9-auxin degron-TPLN300	auxin-inducible de-repression system
Targeted DNA methylation	pUBQ10:pco-dCas9 (D10A and H840A)-10XGCN4	SunTag	scFv-sfGFP-NtDRMcd
	pUBQ10:pco-dCas9 (D10A and H840A)-10XGCN4	SunTag	scFv-sfGFP-NtDRMcd
targeted DNA demethylation	pUBQ10:pco-dCas9 (D10A and H840A)-10XGCN4	SunTag	pUBQ10:scFv-sfGFP-TET1cd
	pUBQ10:pco-dCas9 (D10A and H840A)-10XGCN4	SunTag	pUBQ10:scFv-sfGFP-TET1cd
Targeted H3K4 acetylation	AtHAC1cd (AA 1119-1408)-dCas9
	AtHAC1cd (AA 1119-1408)-dCas9
Targeted H3K27 acetylation	p35S:dCas9 (D10A and H840A)	MS2-modified sgRNA	MCP-pcoP300
